# Supplementary material for: Chemical Characterization, Antioxidant Capacity and Anti-Oxidative Stress Potential of South American Fabaceae Desmodium tortuosum
Source: Nutrients. 2023 Feb 1;15(3):746. doi: 10.3390/nu15030746 (PMC9921092; doi:10.3390/nu15030746)
Supplement: Supplementary file 1 [file nutrients-15-00746-s001.zip]

Archive with 1 entries (1 files):
- nutrients-2199741-supplementary.pdf
